# Supplementary material for: Molecular Modifications and Control of Processes to Facilitate the Synergistic Degradation of Polybrominated Diphenyl Ethers in Soil by Plants and Microorganisms Based on Queuing Scoring Method
Source: Molecules. 2021 Jun 26;26(13):3911. doi: 10.3390/molecules26133911 (PMC8271410; doi:10.3390/molecules26133911)
Supplement: Supplementary file 1 [file molecules-26-03911-s001.zip]

Archive with 1 entries (1 files):
- molecules-1222659-supplementary.pdf
